# Supplementary material for: Epigenetic modulation by life–style: advances in diet, exercise, and mindfulness for disease prevention and health optimization
Source: Front Nutr. 2025 Aug 21;12:1632999. doi: 10.3389/fnut.2025.1632999 (PMC12408607; doi:10.3389/fnut.2025.1632999)
Supplement: Supplementary Table 1 — An analysis of 14 research studies revealed various epigenetic mechanisms associated with mindfulness interventions. The primary epigenetic modifications observed included DNA methylation changes, particularly at specific CpG sites, telomere dynamics, and histone modifications. Key findings showed altered DNA methylation profiles in experienced meditators, with one study identifying changes at 61 CpG sites after intensive meditation. Several studies have documented gene alterations related to the stress response, including those affecting COMT, FST, FKBP51, and MAOA. Additionally, research demonstrated changes in histone deacetylase genes (HDAC 2, 3, and 9) and pro-inflammatory gene expression among meditation practitioners. The studies encompassed diverse populations, from medical students to individuals with specific health conditions, with intervention periods ranging from 1 day to several months. [file Table_1.xlsx]

## Sheet: Mindfullness
	Title	n	Characteristics of population	Country	Type of Intervention	Parameters of mindfulness	Epigenetic variation	Epigenetic Mechanism	Results	Link /DOI	Reference
1	Differential DNA methylation in experienced meditators after an intensive day of mindfulness-based practice: Implications for immune-related pathways	40 19 long term mediators 21 mediation-naive controls	Adults between 38 and 60 years old	France	Intense Mindfulness Meditation vs Day of Leisure	1 day of intensive meditation, day of leisure activities compared to the influence of a day of leisure	DNA Methylation	DNA Methylation at 61 CpG sites	DNA methylation profiles at 485,512 sites across the genome were analyzed for all samples (paired PBMCs samples from 18 meditators and 20 controls, before (t1) and after (t2) 8 h of a mindfulness meditation session for the meditators, and 8 h of leisure activities in the same environment for the meditation-naïve controls) using the Illumina 450 K beadchip array. After quality filtering, we retain…	https://www.sciencedirect.com/science/article/pii/S0889159119308797#ab005	Chaix,R., Fagny, M. (2019). Differential DNA methylation in experienced meditators after an intensive day of mindfulness-based practice: Implications for immune-related pathways.
2	Effects of Mindfulness-Based Therapy on Clinical Symptoms and DNA Methylation in Patients with Polycystic Ovary Syndrome and High Metabolic Risk	42 participants 21 in MBSR group 21 in Control group	Female Mean age of 41.1 years Diagnosed with Polycystic ovary syndrome (PCOS)	Slovenia	Mindfulness-based stress reduction program (MBSR)	Mindfulness-based stress reduction program (MBSR) for 2 months - intervention and a follow up of 6 months. Therapeutic sessions were held once a week for 8 week practicing mindfulness in relation to loving kindness and breathing, in everyday activities and walking, awareness of body sensations (body scan) and simple body positions. Clinical assessment included health realted biomarkers and Mental…	DNA methylation	DNA methylation from two different points of view: Genes already associated with PCOS and its clinical features and genes involved in the stress response system	MBSR was associated with a reduction in body mass index, waist circumference and blood glucose level, an improvement in subjectively perceived general health, emotional role limitation, and levels of pain, as well as mindfulness-like traits. MBSR reduced the expression of anxious symptomatology and subjectively perceived stress. Methylation changes were observed in four genes: COMT, FST, FKBP51, …	https://pubmed.ncbi.nlm.nih.gov/37185702/	Dema, H., Paska, A. (2023). Effects of Mindfulness-Based Therapy on Clinical Symptoms and DNA Methylation in Patients with Polycystic Ovary Syndrome and High Metabolic Risk.
3	Effects on Mindfulness-Based Stress-Prevention on Serotonin Transporter Gene Methylation	48 18 MBI group 30 Control	Medical students enrolled in their third semester heading towards their first important exam at the end of the term.	Germany	Mindfulness-based Intervention (MBI)	Guided exercises like mindful breathing meditation, a relaxation exercise and a body scan in the supine position.	DNA Methylation	Gene Methylation CpG island of SLC6A4 Serotonin transporter Gene Methylation	In depth-CpG site specific analyses revealed that differential changes in methylation levels were most pronounced at CpG sites located near the TSS in the promoter region and in the first exon. Changes were observed in SLC6A4 DNAm at several CpG siteswere inversely associated with changes in SLC6A4 expression	https://karger.com/pps/article-abstract/88/5/317/283133/Effects-of-Mindfulness-Based-Stress-Prevention-on?redirectedFrom=fulltext	Stoffel, M., Aguilar, C., Rahn, S., Steinhilber, B., Witt, S., Alexander, N., Ditzen, B. (2019). Effects of Mindfulness-Based Stress-Prevention on Serotonin Transporter Gene Methylation.
4	Telomere length correlates with subtelomeric DNA methylation in long-term mindfulness practitioners	34 Meditators 17 Control 17	Controls n 17, Mediators N 17	Spain	Mindfulness and long term meditation	Long-term meditator, non experienced meditators. Mindfulness and long term meditation.	DNA methylation	Methylation	Here we show that DNA methylation levels, measured by the Infnium HumanMethylation450 BeadChip (Illumina) array, at specifc subtelomeric regions containing GPR31 and SERPINB9 genes were associated with telomere length in long-term meditators with a strong statistical trend when correcting for multiple testing. Notably, age showed no association with telomere length in the group of long-term medit…	https://www.nature.com/articles/s41598-020-61241-6	Mendioroz, M., Puebla-Guedea, M., Montero-Marín, J., Urdánoz-Casado, A., Blanco-Luquin, I., Roldán, M., Labarga, A., & García-Campayo, J. (2020). Telomere length correlates with subtelomeric DNA methylation in long-term mindfulness practitioners.
5	Changes in the expression of inflammatory and epigenetic-modulatory genes after an intensive meditation retreat	62 Meditators 28 Control 34	Experienced meditators (n 28), community control group (n 34)	USA	Month-long Insight meditation retreat	Month-long meditation retreat (Insight meditation)	Gene expression and immune response	Chromatin modulation and inflammation	participants showed differential changes in the expression of several genes involved in chromatin modulation and inflammation. The most substantive finding was downregulation of the TNF pathway in retreat participants, which was not observed in controls.	https://www.sciencedirect.com/science/article/pii/S2666497622000431	Álvarez-López, M. J., Conklin, Q. A., Cosín-Tomás, M., Shields, G. S., King, B. G., Zanesco, A. P., Kaliman, P., & Saron, C. D. (2022). Changes in the expression of inflammatory and epigenetic-modulatory genes after an intensive meditation retreat.
6	Associations of meditation with telomere dynamics: a case-control study in healthy adults.	60 30 meditators 30 control	Thirty healthy meditators and matched non-meditators were recruited	Sri Lanka	The meditators were those who had meditated regularly for more than 6 h a week and had been maintaining a regular meditation practice for 3 or more years. Purposive sampling was used to choose non-meditators (controls) from the same population if they had never or rarely (less than once per 3 months) practiced meditation or other mind–body interventions.	Meditators: meditation regularly for more than 6 h a week and had been maintaining a regular meditation practice for 3 or more years. Non-meditators: they had never or rarely (less than once per 3 months) practice meditation.	Methylation of telomeres	Methylation	Males comprised 63.4% of each group with an average age of 43 years. On average, they had meditated daily for 5.82 h (±3.45) for 6.8 years (±3.27). Meditators had longer relative TLs (p =0.020), and TL decreased with age (p <0.001) but was not associated with other socio-demographic variables. Regression analysis showed that age (p < 0.001) and duration of meditation (p = 0.003) significantly pre…	https://www.frontiersin.org/journals/psychology/articles/10.3389/fpsyg.2023.1222863/full	Dasanayaka, N., Sirisena, N., Samaranayake, N. (2023). Associations of meditation with telomere dynamics: a case-control study in healthy adults.
7	Epigenetic, psychological, and EEG changes after a 1-week retreat based on mindfulness and compassion for stress reduction in healthy adults: Study protocol of a cross-over randomized controlled trial	52	Healthy adults	Spain	7-Day Intensive Retreat with MBSR or CCT	The program includes all the components of the standard MBSR and CCT programs.	DNA methylation levels will be measured.	DNA methylation	Ongoing study. Changes in DNA methylation, psychological distress, well-being, brain activity, cortisol levels and stress reactivity will be explored. Changes in MBSR are expected to be mediated by attentional variables and changes in CCT by socioemotional variables.	https://www.cochranelibrary.com/central/doi/10.1002/central/CN-02629038/full?highlightAbstract=medit%7Cepigenet%7Cepigenetic%7Cmeditation	Diez, G. G., Martin-Subero, I., Zangri, R. M., Kulis, M., Andreu, C., Blanco, I., Roca, P., Cuesta, P., García, C., Garzón, J., Herradón, C., Riutort, M., Baliyan, S., Venero, C., & Vázquez, C. (2023). Epigenetic, psychological, and EEG changes after a 1-week retreat based on mindfulness and compassion for stress reduction in healthy adults: Study protocol of a cross-over randomized controlled tr…
8	Transcriptomics of Long-Term Meditation Practice: Evidence for Prevention or Reversal of Stress Effects Harmful to Health	66	Pregnant women	China	8-week group intervention	Weekly 90-minute sessions for 8 weeks based on the original MBSR program developed by Kabat-Zinn (1982), combined with mindfulness activities during pregnancy.	Not evaluated.	Not evaluated.	A significant interaction was observed between time and condition for prenatal stress (F = 45.51, p < 0.001, η2 = 0.427) and anxiety (F = 19.30, p < 0.001, η2 = 0.240). No effect on depression was observed, possibly due to the low level of depression of the participants.	https://www.cochranelibrary.com/central/doi/10.1002/central/CN-02262847/full?highlightAbstract=medit%7Cepigenet%7Cepigenetic%7Cmeditation	Wenuganen, S., Walton, K. G., Katta, S., Dalgard, C. L., Sukumar, G., Starr, J., Travis, F. T., Wallace, R. K., Morehead, P., Lonsdorf, N. K., Srivastava, M., & Fagan, J. (2021). Transcriptomics of Long-Term Meditation Practice: Evidence for Prevention or Reversal of Stress Effects Harmful to Health. Medicina (Kaunas, Lithuania), 57(3), 218. https://doi.org/10.3390/medicina57030218
9	Epigenome-wide association study of long-term psychosocial stress in older adults	Unspecified (older adults)	Mean age: 70.4 years, Majority women (59%)	Not specified	No intervention. Cumulative psychosocial stress was assessed.	Not measured	DNA methylation at specific CpG sites.	DNA methylation.	Psychosocial stress was associated with DNA methylation changes in genes related to hypertension and heart disease. Health behaviors (smoking, alcohol consumption, physical activity, and BMI) partly mediated this relationship.	https://doi.org/10.1080/15592294.2024.2323907	Opsasnick, L. A., Zhao, W., Schmitz, L. L., Ratliff, S. M., Faul, J. D., Zhou, X., Needham, B. L., & Smith, J. A. (2024). Epigenome-wide association study of long-term psychosocial stress in older adults. Epigenetics, 19(1).
10	Rapid changes in histone deacetylases and inflammatory gene expression in expert meditators	19 meditators 21 control subjects with no meditation experience	19 experienced meditators 21 control subjects with no meditation experience All subjects were adults	Not specified	One day of intensive mindfulness meditation practice vs leisure activities (control group)	Intensive practice 8-hour duration Practiced by experienced meditators	Changes in histone deacetylase genes (HDAC 2, 3 and 9) Alterations in global histone modifications (H4ac; H3K4me3) Changes in pro-inflammatory genes (RIPK2 and COX2)	Reduced expression of histone deacetylase genes Modifications of histones Decreased expression of pro-inflammatory genes Association between RIPK2 and HDAC2 gene expression with cortisol recovery	Core clock gene expression was similar between groups at baseline Epigenetic regulatory enzymes and inflammatory genes showed similar baseline levels After intervention, meditators showed: Decreased expression of HDAC 2, 3 and 9 Changes in histone modifications (H4ac; H3K4me3) Reduced expression of pro-inflammatory genes Faster cortisol recovery associated with RIPK2 and HDAC2 gene expression	10.1016/j.psyneuen.2013.11.004	Kaliman, P., Alvarez-López, M. J., Cosín-Tomás, M., Rosenkranz, M. A., Lutz, A., & Davidson, R. J. (2014). Rapid changes in histone deacetylases and inflammatory gene expression in expert meditators. Psychoneuroendocrinology, 40, 96–107. https://doi.org/10.1016/j.psyneuen.2013.11.004
11	Epigenetic impact of a 1-week intensive multimodal group program for adolescents with multiple adverse childhood experiences	44	Adolescent girls (13-16 years old) with 4 or more Adverse Childhood Experiences (ACEs)	Colombia	1 week intensive multimodal group program	Mindfulness training, artistic expression and EMDR	49 differentially methylated loci (DML) with a p-value < 0.001 and a change in methylation level greater than 10%.	DNA methylation	The program modulated the DNA methylome at sites of potential relevance to health and behavioral disorders associated with ACEs. Associations were also observed between methylation changes in SIRT5 and TRAPPC2L genes and changes in trauma-related psychological measures.	10.1038/s41598-022-21246-9	Kaliman, P., Cosín-Tomás, M., Madrid, A., Roque López, S., Llanez-Anaya, E., Papale, L. A., Alisch, R. S., & Davidson, R. J. (2022). Epigenetic impact of a 1-week intensive multimodal group program for adolescents with multiple adverse childhood experiences. Scientific reports, 12(1), 17177. https://doi.org/10.1038/s41598-022-21246-9
12	Recruiting: Multi-Domain Exercise and Memory in Adults Relative to ApoE Genotype: A fMRI Study	100 cognitively intact adults, 45-70 years of age	Adults with and without genetic risk for Alzheimer's disease (ApoE e4). Cognitively intact. Middle-aged-advanced.	Taiwan	6-month multi-domain exercise program. Control group with online educational course.	Multidomain program that includes: Physical Fitness Components, Meditation and Social Interaction. Duration: 6 months.	Brain-derived neurotrophic factor (BDNF). Apoliprotein epsilon-4 (ApoE e4).	Moderating role of ApoE genotype. Mediating role of BDNF.	Ongoing study To be evaluated: Memory performance, Cortical functionality by fMRI, Physical fitness and Cognitive function.	NCT05068271	https://clinicaltrials.gov/study/NCT05068271?cond=Meditation&term=genetic&rank=9
13	Terminated: Genetic Evaluation and Modification of Lifestyles to Improve Female Life Expectancy (GEMLIFE)	100 menopausal women	100 menopausal women, within 5 years of their last menstrual period	USA	Type of intervention (12 months): Mediterranean Diet, AHA walking program and Mindfulness-based stress reduction.	12-week interventions Evaluation of independent and combined effects Biomarker monitoring	Telomere Length and Telomerase Levels	Telomeric shortening during menopause, Oxidative stress affects cell replication and Telomerase decrease.	Expected results: Effect of interventions on telomere length, Changes in biomarkers and cytokines, Impact of hormone therapy combined with lifestyle changes, and Mechanisms of aging in acute phase of menopause.	NCT05715372	https://clinicaltrials.gov/study/NCT05715372?cond=Mindfulness&term=genetic&rank=2
14	Mindfulness-based Stress Terminated: Reduction (MBSR) Program Combined With Endurance Exercise Training: a Help in Treatment for Breast Cancer (MBSR)	100 women with breast cancer and 18 Years to 65 Years (Adult, Older Adult )	Post-chemotherapy, In radiotherapy and / or hormone therapy and No regular physical activity (less than 4 hours/week).	France	8 week: Resistance Training, MBSR Program and Combination of both interventions	Cardiorespiratory fitness, quality of life and brain processes (fMRI).	Telomerase activity, oxidative stress, mitochondrial respiration and blood cytokine levels.	Changes in telomerase activity, changes in oxidative stress and alterations in mitochondrial metabolism.	Study completed (2021) but results not specified in the abstract	NCT02900326	https://clinicaltrials.gov/study/NCT02900326?cond=Mindfulness%20and%20training&term=genetic&rank=3

## Sheet: Physical activity
	Title	n	Characteristics of population	Country	Physical Activity type	Parameters of PA	Epigenetic variation	Epigenetic Mechanism	Results	Link /DOI	Reference
1	High-Intensity Interval Training Reduces Transcriptomic Age	30 HIIT 15 Control 15	Sedentary participants White 7 /5, black 2,/1 asian 1,/5 hispanic 4/4 and other 1	USA, California	HIIT	Three 10X1 HIIT sessions (10 intervals of 1 minute high intensity followed by 1 minute of rest. Participants rotated between three exercise machines (randomly assigned rotation order at outset): A Concept2 rowing ergometer, Concept2 bicycle ergometer, and a Noraxon PhysTread Pressure treadmill.) per week for 4 weeks. Total exercise duration was 276 minutes over the course of the 1-month exercise …	RNA transcripts	Transcritomic age	Transcriptomic age reduction of 3.59 years was observed in the exercise group. A 3.28-year increase was observed in the control group. Concludes that HIIT induces transcriptional changes which may in part account for the established beneficial effects of exercise on health and longevity.	https://scholarsrepository.llu.edu/etd/1761/	Linda, L., & Lohman, T. (2022). High-Intensity Interval Training and Biological Age.
2	High-intensity interval training modulates retinal microvascular phenotype and DNA methylation of p66Shc gene: a randomized controlled trial (EXAMIN AGE)	84 HIIT= 40 control= 34	Sedentary with ≥2 CV risk factors	Switzerland	HIIT	12 weeek HIIT In the first week, trained with an intensity of 75% of HRmax. In the second week, increase of the intensity with up to 80-90% of HRmax. In the following 10 weeks, the participants performed the HIIT based interval of 4x4 minutes at 80-90% HRmax with 3min of active recovery at 60-70% HRmax. HR was monitored during training by standard heart rate sensors	DNA Methylation	DNA methylation of p66Shc gene	High-intensity interval training rescues microvascular dysfunction in ageing subjects at increased CV risk. Exercise-induced reprogramming of DNA methylation of p66Shc gene may represent a putative mechanistic link whereby exercise protects against age-related oxidative stress	https://academic.oup.com/eurheartj/article/41/15/1514/5474980	Streese, L., Khan, A. W., Deiseroth, A., Hussain, S., Suades, R., Tiaden, A., Kyburz, D., Cosentino, F., & Hanssen, H. (2020). High-intensity interval training modulates retinal microvascular phenotype and DNA methylation of p66Shc gene: A randomized controlled trial (EXAMIN AGE).
3	Human skeletal muscle possesses an epigenetic memory of high intensity interval training	20	Heathy (25±5yrs)	Italy	HIIT	Two identical 8-week (2 months) high intensity interval training periods separated by a three-month washout period. Levels of physical activity were monitored before and throughout the entire period of the study by accelerometers. . The first three training sessions were conducted under the supervision of a researcher. The remaining training sessions (3/week) were conducted at home on electronica…	DNA Methylation	Five genes; ADAM19, INPP5a, MTHFD1L, CAPN2, SLC16A3 possessed differentially methylated regions (DMRs) with retained hypomethylated memory profiles and increased gene expression.	Despite similar physiological adaptations between training and retraining, memory profiles were found at epigenetic and gene expression level, characterized by retained hypomethylation and increased gene expression after training into long-term detraining and retraining. These genes were associated with calcium signaling and lactate transport. Whilst significant memory was not observed in physiol…	https://doi.org/10.1101/2024.05.30.596458	Pilotto, A., Turner, D., Crea, E., Mazzolari, R., Brocca, L., Pellegrino, M., Miotti, D., Bottinelli, R., Sharples, A., & Porcelli, S. (2024). Human skeletal muscle possesses an epigenetic memory of high intensity interval training. BioRxiv, 2024.05.30.596458.
4	The Comparative Methylome and Transcriptome After Change of Direction Compared to Straight Line Running Exercise in Human Skeletal Muscle	5	Male sport team members running age height: 1.7 ± 0.1 m; weight: 76.3 ± 11.5 kg 26 ± 2 years	UK	HIIT	Performed two different sport/exercise relevant high-intensity running protocols in five male sport team members using a repeated measures design of: (1) change of direction (COD) versus; (2) straight line (ST) running exercise with a wash-out period of at least 2 weeks between trials.	Gene expression	Protein binding, MAPK, AMPK, insulin, and axon guidance pathways.	Demonstrated that increased physiological/metabolic load via COD exercise in human skeletal muscle evokes considerable epigenetic modifications that are associated with changes in expression of genes responsible for adaptation to exercise.	https://doi.org/10.3389/fphys.2021.619447	Maasar, M. F., Turner, D. C., Gorski, P. P., Seaborne, R. A., Strauss, J. A., Shepherd, S. O., Cocks, M., Pillon, N. J., Zierath, J. R., Hulton, A. T., Drust, B., & Sharples, A. P. (2021). The Comparative Methylome and Transcriptome After Change of Direction Compared to Straight Line Running Exercise in Human Skeletal Muscle. Frontiers in Physiology, 12.
5	Hypermethylation of ACADVL is involved in the high-intensity interval training-associated reduction of cardiac fibrosis in heart failure patients	12	20-80 yo Heart failure patients with fibrosis	Taiwan	HIIT	36 sessions of HIIT at alternating 80% and 40% of VO2peak for 30 min per session in 3–4 months.	DNA Methylation	hypermethylation of the acyl-CoA dehydrogenase very long chain (ACADVL) gene	HIIT is associated with reduced cardiac fibrosis in HF patients. Hypermethylation of ACADVL after HIIT may contribute to impeding HCF activities. This exercise-associated epigenetic reprogramming may contribute to reduce cardiac fibrosis and promote cardiorespiratory fitness in HF patients.	https://doi.org/10.1186/s12967-023-04032-7	Hsu, C. C., Wang, J. S., Shyu, Y. C., Fu, T. C., Juan, Y. H., Yuan, S. S., Wang, C. H., Yeh, C. H., Liao, P. C., Wu, H. Y., & Hsu, P. H. (2023). Hypermethylation of ACADVL is involved in the high-intensity interval training-associated reduction of cardiac fibrosis in heart failure patients. Journal of Translational Medicine, 21(1).
6	Methylome and proteome integration in human skeletal muscle uncover group and individual responses to high-intensity interval training.	16	18-45 yo Healthy males, moderately trained	Australia	HIIT	12-week high-intensity interval training (HIIT) intervention HIIT sessions were conducted three times a week with 2-­min intervals interspaced by 1 min rest. Intensity of training started at 60% of lactate threshold and increased by 10% each week every 4 weeks (i.e., first week 60%, fourth week 90%) on a bike ergometer.	DNA Methylation	~850 CpG sites and proteomic: ~3000 proteins	Significant influence of HIIT on the epigenome and more so on the proteome in human muscle. Over 400 proteins exhibited significant changes, including 26 related to the NADH dehydrogenase complex (Complex I), 10 associated with ATP synthase, and 18 mitochondrial ribosomal proteins. Only one DNA methylation locus showed a significant correlation with individual responses to exercise	https://doi.org/10.1096/fj.202300840RR	Jacques, M., Landen, S., Romero, J. A., Hiam, D., Schittenhelm, R. B., Hanchapola, I., Shah, A. D., Voisin, S., & Eynon, N. (2023). Methylome and proteome integration in human skeletal muscle uncover group and individual responses to high-intensity interval training. FASEB Journal, 37(10).
7	Effects of HIIT training and HIIT combined with circuit resistance training on measures of physical fitness, miRNA expression, and metabolic risk factors in overweight/obese middle-aged women+	27 HIIT= 14 HCRT= 13	Overweight= obese women (BMI > 25 kg/m2) Females aged 35 to 50 years.	Düsseldorf Germany	HIIT + Combined	HIIT group performed running exercises (5 reps x 4 min per session) with active recovery between repetitions for 10 weeks with 5 weekly sessions HCRT group performed 10 weeks of HIIT and resistance training with 3 weekly HIIT sessions and 2 weekly HCRT sessions.	miRNA	miR-9, -15a, -34a, -145 and − 155	Both training regimes did not improve cardiovascular fitness. But, HCRT improved lower/upper limb muscle strength, and HIIT resulted in an increase in miR-155 expression in peripheral blood mononuclear cells. Furthermore, HIIT and HCRT each improved selected metabolic risk factors including lipid profiles and glucose and insulin metabolism in overweight/obese middle-aged women.	https://doi.org/10.1186/s13102-024-00904-7	Pashaei, Z., Malandish, A., Alipour, S., Jafari, A., Laher, I., Hackney, A. C., Suzuki, K., Granacher, U., Saeidi, A., & Zouhal, H. (2024). Effects of HIIT training and HIIT combined with circuit resistance training on measures of physical fitness, miRNA expression, and metabolic risk factors in overweight/obese middle-aged women. BMC Sports Science, Medicine and Rehabilitation.
8	Assessment of the Effect of Short-Term Combined High-Intensity Interval Training on TLR4, NF-κB and IRF3 Expression in Young Overweight and Obese Girls	57	Females 17-25 years old young sedentary overweight/obese	Iran	HIIT + Combined	Combined and HIIT (CHIIT) short term (2 weeks) upper and lower-body cycling ergometer and Resistance protocol simultaneous, 10 sessions.	Gene Expression of Toll-like-receptor 4 (TLR4)	Gene expression levels of TLR4, NF-κB(nuclear factor κB), and IRF3 (interferon regulatory factor 3)	These findings indicated that this protocol decreased meta-inflammation levels and improved insulin resistance independent of body composition changes. Consequently, combined training may be recommended as a therapeutic approach in metabolic diseases.	https://doi.org/10.1159/000506057	Soltani, N., Esmaeil, N., Marandi, S. M., Hovsepian, V., Momen, T., Shahsanai, A., & Kelishadi, R. (2020). Assessment of the Effect of Short-Term Combined High-Intensity Interval Training on TLR4, NF-κB and IRF3 Expression in Young Overweight and Obese Girls. Public Health Genomics, 23(1–2), 26–36.
9	14-weeks combined exercise epigenetically modulated 118 genes of menopausal women with prediabetes	48	post-menopause women age 60.3 ± 4.5	Brazil	Combined	14 weeks of physical exercise three times a week. Training was divided into strength exercises (30 minutes) and aerobic training (treadmill or bicycle, with a total duration of 30 minutes)	DNA methylation	Differentially methylated regions (DMRs) DNAm Age using 353 CpGs	After the 14-week of exercise, we found 118 DMRs in the PG post compared to the PG pre BRCA1 was hypomethylated gene SLFN12 Our findings demonstrated that genes in differentially methylated regions of the PG group were related to inflammation and insulin signaling. Physical activity has improved glycemic control in adults with type 2 diabetes	https://doi.org/10.3389/FENDO.2022.895489	Yumi Noronha, N., da Silva Rodrigues, G., Harumi Yonehara Noma, I., Fernanda Cunha Brandao, C., Pereira Rodrigues, K., Colello Bruno, A., Sae-Lee, C., Moriguchi Watanabe, L., Augusta de Souza Pinhel, M., Mello Schineider, I., Luciano de Almeida, M., Barbosa Júnior, F., Araújo Morais, D., Tavares de Sousa Júnior, W., Plösch, T., Roberto Bueno Junior, C., & Barbosa Nonino, C. (2022). 14-weeks combi…
10	PGC-1α Methylation, miR-23a, and miR-30e Expression as Biomarkers for Exercise- and Diet-Induced Mitochondrial Biogenesis in Capillary Blood from Healthy Individuals: A Single-Arm Intervention	36	healthy, sedentary 31.86 ± 8.02 years old BMI 24.17 ± 2.95 kg/m2	Austria	Combined	12-week concurrent training intervention, including 60 min of endurance training twice a week and total-body resistance training three times a week	mRNA and mithocondrial functions	PGC-1α, and mtDNA, MiR-23a, miR-30e expression	Data supports the model that concurrent exercise training affects different areas of athletic performance, could improve mitochondrial biogenesis and functions by altering the epigenetic regulation, and leads to positive effects on health.	https://doi.org/10.3390/SPORTS10050073	Krammer, U. D. B., Sommer, A., Tschida, S., Mayer, A., Lilja, S. v., Switzeny, O. J., Hippe, B., Rust, P., & Haslberger, A. G. (2022). PGC-1α Methylation, miR-23a, and miR-30e Expression as Biomarkers for Exercise- and Diet-Induced Mitochondrial Biogenesis in Capillary Blood from Healthy Individuals: A Single-Arm Intervention. Sports (Basel, Switzerland), 10(5).
11	Eight Weeks of Physical Training Decreases 2 Years of DNA Methylation Age of Sedentary Women	18	sedentary Women 50 -70 yo	Brazil	Combined	combined exercise training program (60 minutes, 3× a week) for eight weeks.	DNA methylation	DNA methylation age calculator	CT for eight weeks benefits the epigenetic clock of women with the most accelerated age.	https://doi.org/10.1080/02701367.2023.2228388	da Silva Rodrigues, G., Noma, I. H. Y., Noronha, N. Y., Watanabe, L. M., da Silva Sobrinho, A. C., de Lima, J. G. R., Sae-Lee, C., Benjamim, C. J. R., Nonino, C. B., & Bueno, C. R. (2024). Eight Weeks of Physical Training Decreases 2 Years of DNA Methylation Age of Sedentary Women. Research Quarterly for Exercise and Sport, 95(2), 405–415.
12	Combined Training Improves the Expression Profile of Inflammation-associated Antimicrobial Peptides, MicroRNAs, and TLR-4 in Patients with Multiple Sclerosis	23 CT Control	20-40 years Remitting multiple sclerosis (RRMS)	Iran	Combined	eight weeks of supervised CT using a treadmill and stationary bicycle for aerobic exercise and weight machines for resistance exercise.	microRNA	hBD-2, miR-23b, miR-155, and miR-326	combined training might improve inflammatory symptoms by affecting the expression of some AMPs, miRs, and TLR-4 in patients with relapsing and remitting multiple sclerosis.	https://doi.org/10.18502/IJAAI.V20I4.6954	Saqqezi, S. Y., Jazi, A. A., Hemmati, R., & Jivad, N. (2021). Combined Training Improves the Expression Profile of Inflammation-associated Antimicrobial Peptides, MicroRNAs, and TLR-4 in Patients with Multiple Sclerosis. Iranian Journal of Allergy, Asthma and Immunology, 20(4), 441–452.
13	14-Week exercise training modifies the DNA methylation levels at gene sites in non-Alzheimer's disease women aged 50 to 70 years	40	non-Alzheimer's disease women 50 to 70 years mean height of 1.6 ± 0.1 m mean weight of 73.12 ± 9.0 kg mean body mass index of 29.69 ± 3.5 kg/m2	Brazil	Combined	14 weeks, 3 times a week, sessions lasting 60 min. The sessions were a combination of cardiovascular exercises (treadmill or bicycle) lasting 30 min and muscular strength exercises, also lasting 30 min	DNA Methylation	induced differentially methylated sites in 12 genes corre­lated with AD (ABCA7, ACE, ADAM10, BDNF, CLU, INPP5D, IQCK, PTK2B, SMARCA4, SORL1, SPI1, WWOX)	A 14-week CT regimen was adequate to induce differential methylation in 12 CE-related genes in healthy older women, alongside improvements in motor skills and blood pressure. In conclusion, this study suggest that combined training can be a strategy to improve physical fitness in older individuals, especially able to induce methylation alterations in genes sites related to development of AD	https://doi.org/10.1016/J.EXGER.2024.112362	da Silva Rodrigues, G., Noronha, N. Y., Noma, I. H. Y., de Lima, J. G. R., da Silva Sobrinho, A. C., de Souza Pinhel, M. A., de Almeida, M. L., Watanabe, L. M., Nonino, C. B., & Júnior, C. R. B. (2024). 14-Week exercise training modifies the DNA methylation levels at gene sites in non-Alzheimer’s disease women aged 50 to 70 years. Experimental Gerontology, 186, 112362.
14	Effect of Aerobic/Strength Training on RANKL Gene DNA Methylation Levels	104 52 active 52 sedentary	adults	Tunisia	Combined	The intervention consisted of 12 weeks of aerobic training (30 min/session) followed by 10 minutes of strengthening exercises.	DNA methylation	RANKL promoter cytosine-phosphate-guanine (CpG)-rich region	Exploring epigenetic modifications in the RANKL promoter region may contribute to a more comprehensive understanding of the complexity of osteoporosis. This suggests that aerobic/strength training could potentially improve the bone system, reducing its vulnerability to osteoporosis by increasing RANKL DNA methylation.	https://doi.org/10.1123/JPAH.2022-0245	Chelly, A., Bouzid, A., Neifar, F., Kammoun, I., Tekari, A., Masmoudi, S., Chtourou, H., & Rebai, A. (2023). Effect of Aerobic/Strength Training on RANKL Gene DNA Methylation Levels. Journal of Physical Activity and Health, 20(10), 900–908.
15	Epigenetic Responses to Acute Resistance Exercise in Trained vs. Sedentary Men	19	Group as men (n = 11) who were well trained at least 2 times per week the past 12 months. Men were considered SED (n = 8) if they did not perform regular exercise program the previous 12 months.	San Francisco, Califronia, United states of Ameria	Streght training	two groups of men (11)who were well trained and had engaged in heavy, structured, and continuous lower-body RE at least 2 times per week the past 12 months. Men were considered SED(n 8)if they did not perform regular lower body the previous12 months. They took muscle biopsies before and after training session	Genes involved in metabolism (GPAM, SREBF1,and SPREBF2), inflammation (IL-6 and TNF-a), and hypertrophy (mTOR and AKT1). T	The main finding was genes associated with metabolism (but not inflammation or hypertrophy) weresignificantly influenced by training status.	The hypomethylation of GPAM and SREBF2 in SED indicates they experienced greater metabolic overload. The IL-6 and TNFa genes were hypomethylated at baseline inSEDc suggesting SED had a higher expression of these genes at rest. Neither AKT1 nor mTOR differed be tween groups or changed in response to acute exercise.	https://journals.lww.com/nsca-jscr/fulltext/2020/06000/Epigenetic_Responses_to_Acute_Resistance_Exercise.11.aspx	Bagley, James R.1; Burghardt, Kyle J.2; McManus, Ryan3; Howlett, Bradley2; Costa, Pablo B.3; Coburn, Jared W.3; Arevalo, Jose A.3; Malek, Moh H.4; Galpin, Andrew J.3. Epigenetic Responses to Acute Resistance Exercise in Trained vs. Sedentary Men. Journal of Strength and Conditioning Research 34(6):p 1574-1580, June 2020. | DOI: 10.1519/JSC.0000000000003185
16	PGC-1 Methylation, miR-23a, and miR-30e Expression as Biomarkers for Exercise- and Diet-Induced Mitochondrial Biogenesis in Capillary Blood from Healthy Individuals: A Single-Arm Intervention	36	This study includes the data of 36 healthy, sedentary women and men, who completed a 12-week concurrent training intervention, including 60 min of endurance training twice a week and total-body resistance training three times a week	Vienna, Austria	Streght training	All participants were advised to maintain their lifestyle and dietary habits throughout the intervention. Before [T0] and after [T1] the intervention, food frequency questionnaires, health records, dried blood spots (DBS), and body composition data (e.g., lean body mass (LBM), body fat mass (BFM), using bioelectrical impedance analysis (BIA, Nutriguard MS)) were collected and basal metabolic rate…	PGC-1	we analyzed the influence of lifestyle and eating habits on these biomarker and the amount of mitochondrial DNA (mtDNA). Chronic sustained concurrent exercise training decreased PGC-1α methylation levels and led to a downregulation of miR-23a and -30e in the capillary blood sample	Our data support the model that concurrent exercise training affects different areas of athletic performance, e.g., mitochondrial biogenesis, and leads to positive effects on health. These are confirmed in particular by the decrease in body fat, increase in fat-free mass, and basal metabolic rate, which in turn leads us to expect better physical performance. In contrast to most previous scientifi…	https://pubmed.ncbi.nlm.nih.gov/35622482/	Krammer UDB, Sommer A, Tschida S, Mayer A, Lilja SV, Switzeny OJ, Hippe B, Rust P, Haslberger AG. PGC-1α Methylation, miR-23a, and miR-30e Expression as Biomarkers for Exercise- and Diet-Induced Mitochondrial Biogenesis in Capillary Blood from Healthy Individuals: A Single-Arm Intervention. Sports (Basel). 2022 May 6;10(5):73.
17	Changes in DNA methylation after 6-week exercise training in colorectal cancer survivors: A preliminary study	5	5 colorectal cancer survivors. Participants were randomized either to the 6-week exercise group or control group	Seoul, South Korea	Streght training	Participants were randomized either to the 6-week exercise group or control group. The exercise intervention consisted of a weekly, group-based, supervised resistance exercise program and a home-based same resistance exercise plus walking six times per week.	Most common genes that showed altered methy lationwerethegenesrelatedtoinnateimmuneresponse,transcription from RNApolymeraseII promoter, inflammatory response and neuro logical process	Exercise increases the amount of anti-inflammatory cytokines, which serve toreduceinflammationandpromotehealing,suchasInterleukin 6 (IL-6), Interleukin 1 receptor antagonist (IL-1ra), Interleukin 10 (IL 10) and Transforming growth factor beta 1 (TGF-α1).	The results of this study showed inhibited hypermethylation in promoter region of several genes involved in prevention of human disease such as immune response,indicatingapotential transcriptional activities of such genes from exercise.	https://onlinelibrary.wiley.com/action/showCitFormats?doi=10.1111%2Fajco.13482&mobileUi=0	Hwang S-H, Kang D-W, Lee M-K, et al. Changes in DNA methylation after 6-week exercise training in colorectal cancer survivors: A preliminary study. Asia-Pac J Clin Oncol. 2022; 18: 52–60. https://doi.org/10.1111/ajco.13482
18	Can Exercise Training Alter Human Skeletal Muscle DNA Methylation?	13	Thirteen sedentary participants (5 males and 8 females) were recruited in this study.	United states of Ameria	Streght training	A total of 13 people took part in the study. The average age across the participants was 34.6,with a range of 21–54 years. On average,the participants had a body mass index (BMI)of 30.7 kg	No individual cytosine showed a significant difference in DNA methylation between the pre-versus post-training, multiple testing correction. Exercise training resulted in 91,799 differentially methylated cytosines(DMCs) using an uncorrected p<0.05 may result in false positive DMCs.	Weidentified several pathways from our methylation analyses that warrant a discus sion. For the decreased DMCs, we observed gene enrichment in metabolic and actin cytoskeleton pathways, including AMPK signaling, Ras signaling, phosphatidylinos itol binding, actin filament binding, and kinesin complex.	we measured averaged global methylation across all cytosines following exercise training. We hypothesized that averaged global methylation pre- versus post-training would be unchanged following the training.	https://www.mdpi.com/2218-1989/12/3/222	Garcia, L.A.; Zapata-Bustos, R.; Day, S.E.; Campos, B.; Hamzaoui, Y.; Wu, L.; Leon, A.D.; Krentzel, J.; Coletta, R.L.; De Filippis, E.; et al. Can Exercise Training Alter Human Skeletal Muscle DNA Methylation? Metabolites 2022, 12, 222. https://doi.org/10.3390/metabo12030222
19	Impacts of Eccentric Resistance Exercise on DNA Methylation of Candidate Genes for Inflammatory Cytokines in Skeletal Muscle and Leukocytes of Healthy Males	8	healthy, non-smoking males who reported no history of resistance exercise training, metabolic or cardiovascular disease or medication use during the pre-participation health screening.	U.K	Resistence training	The participants (n = 8) were healthy, non-smoking males who reported no history of resistance exercise training, metabolic or cardiovascular disease or medication use during the pre-participation health screening. In the six months before the study, the participants had no history of n-3 PUFA, antioxidant or anti-inflammatory supplementation and habitually consumed less than two portions of oily…	IL-6 and TNF-a	An acute bout of eccentric resistance exercise is sufficient to modulate the DNA methylation and mRNA expression of cytokines (TNF and IL6) in skeletal muscle and leukocytes from non-resistance-trained males. A bout of eccentric resistance exercise in unaccustomed individuals induced the hypomethylation of TNF and hypermethylation of IL6.	Acute exercise decreased skeletal muscle TNF DNA methylation by 5% (p = 0.031), whereas IL6 DNA methylation increased by 3% (p = 0.01). Leukocyte DNA methylation was unchanged following exercise (p > 0.05); however, three hours post-exercise the TNF DNA methylation decreased by 2% (p = 0.004).	https://www.mdpi.com/2073-4425/14/2/478	Hunter, D.J.; James, L.S.; Hussey, B.; Ferguson, R.A.; Lindley, M.R.; Mastana, S.S. Impacts of Eccentric Resistance Exercise on DNA Methylation of Candidate Genes for Inflammatory Cytokines in Skeletal Muscle and Leukocytes of Healthy Males. Genes 2023, 14, 478. https://doi.org/10.3390/genes14020478
20	Eight Weeks of Physical Training Decreases 2 Years of DNA Methylation Age of Sedentary Women	18	Eighteen women (AARLow: lower age acceleration residual, n = 10; AARHigh: higher age acceleration residual, n = 8) participated in a combined exercise training program (60 minutes, 3× a week) for eight weeks.	Brazil	aerobic and strength training	Eighteen women (AARLow: lower age acceleration residual, n = 10; AARHigh: higher age acceleration residual, n = 8) participated in a combined exercise training program (60 minutes, 3× a week) for eight weeks. DNA was extracted from whole blood using the salting out technique.	DNA methylation was performed using the array technique (Illumina’s Infinium Methylation BeadChip 850k). We used the DNA Methylation Age Calculator platform to calculate the biological epigenetic age. Two-way ANOVA followed by FISHER LSD posthoc was Applied, adopting p < .05		After eight weeks of CT, there were no changes to the epigenetic age acceleration for the AARLow group (PRE: −2.3 ± 3.2 to POST: −2.3 ± 3.6). However, the AARHigh group significantly decreased the age acceleration (PRE: 3.6 ± 2.6 to POST: 2.2 ± 2.7) (group effect, p = .01; time effect, p = .31; group vs. time effect, p = .005).	https://www.tandfonline.com/doi/full/10.1080/02701367.2023.2228388?scroll=top&needAccess=true	da Silva Rodrigues, G., Noma, I. H. Y., Noronha, N. Y., Watanabe, L. M., da Silva Sobrinho, A. C., de Lima, J. G. R., … Bueno, C. R. (2023). Eight Weeks of Physical Training Decreases 2 Years of DNA Methylation Age of Sedentary Women. Research Quarterly for Exercise and Sport, 95(2), 405–415. https://doi.org/10.1080/02701367.2023.2228388
21	Exercise training modiﬁes the whole blood DNA methylation proﬁle in middle-aged and older women	45	women aged between 50 and 70 yr old	Brazil	aerobic cardiorespiratory training and muscle strength exercises	This is a longitudinal single-arm clinical trial aimed to investigate whether exercise training would modify the whole blood methylation profile in healthy women. A total of 45 subjects were engaged in an exercise training protocol during a 14-wk follow up, consisting of aerobic cardiorespiratory and muscle strength exercises.	several pathways involved in the regulation of the whole body metabolism were enriched in this analysis, including AMPK signaling, TGF-b signaling, and insulin signaling	Our data show that some sites are hypomethylated, whereas other sites are hypermethylated after exercise train ing, and these changes occur in different regions of the DNA.	This study demonstrates that exercise training promotes a robust change in the whole blood methylation profile and provides new insights into the key regulators of exercise-induced benefits.	https://journals.physiology.org/doi/epdf/10.1152/japplphysiol.00237.2022	Guilherme da Silva Rodrigues, Natália Y. Noronha, Mariana L. Almeida, Andressa C. da S. Sobrinho, Lígia M. Watanabe, Marcela A. de S. Pinhel, João G. R. de Lima, Ren Zhang, Carla B. Nonino, Christiano R. R. Alves, and Carlos R. Bueno Júnior
22	Epigenetic rewiring of skeletal muscle enhancers after exercise training supports a role in whole-body function and human health	8	8 sedentary Caucasian males before (pre training) and after (post training) a 6-week endurance training program	Stockholm, Sweden	Streght training	we mapped the genome-wide positions and activities of enhancers in skeletal muscle biopsies collected from young sedentary men before and after 6 weeks of endurance exercise. We identified extensive remodeling of enhancer activities after exercise training, with a large subset of the remodeled enhancers located in the proximity of genes transcriptionally regulated after exercise.	we selected 7 genes and performed RT-qPCR to validate the expression changes. Owing to the lack of biological materials, we excluded two participants from this analysis. Based on the remaining six individuals, we could still validate an upregulation of COL5A1, EMILIN1, SLC9C1, FSCN1, and NID1, whereas COL4A2 and RASSF2 tended to be upregulated	we identified 599 enhancer-gene interactions, covering 491 enhancers and 268 genes, where both the enhancer and the connected gene were either upregulated or downregulated after exercise training. The top regulated enhancers e where we also detected transcriptional changes from a connected gene after exercise training were elements connected to the shared promoter of COL4A1 and COL4A2, and to the…	we further demonstrated that GWAS SNPs are enriched within exercise-regulated enhancers. Our results provide insight into the possible contribution of exerciseinduced epigenetic remodeling at enhancer regions on the phenotype.	https://www.sciencedirect.com/science/article/pii/S2212877821001356	Kristine Williams, Germán D. Carrasquilla, Lars Roed Ingerslev, Mette Yde Hochreuter, Svenja Hansson, Nicolas J. Pillon, Ida Donkin, Soetkin Versteyhe, Juleen R. Zierath, Tuomas O. Kilpeläinen, Romain Barrès, Epigenetic rewiring of skeletal muscle enhancers after exercise training supports a role in whole-body function and human health, Molecular Metabolism, 2021
23	A pilot investigation of genetic and epigenetic variation of FKBP5 and response to exercise intervention in African women with obesity	19	Exercise (n= 19) participants underwent 12-weeks of supervised aerobic and resistance training while controls (n= 12) continued their usual behaviours.	Cape Town, South Africa	aerobic and strength training	A total of 118 women were assessed for eligibility, of which 45 women partook in the study. Based on the availability of samples, 31 of these participants were included in our study, of which 12 and 19 participated in the control and exercise groups, respectively.	FKBP5 methylation was measured in GSAT and ASAT using pyrosequencing. SNP and gene expression analyses were conducted using quantitative real-time PCR.	Exercise training induced FKBP5 hypermethylation at two CpG dinucleotides within intron 7. participants with the CT genotype displayed FKBP5 hypermethylation in GSAT (p < 0.05), and ASAT displayed in both CC and CT carriers. CC allele carriers displayed improved cardiorespiratory ftness, insulin sensitivity, gynoid fat mass, and waist circumference.	we showed that a 12-week exercise intervention induced FKBP5 hypermethylation in a cohort of women with obesity. We found a signifcant relationship between FKBP5 methylation and measures of central obesity (WC), cardiorespiratory ftness (VO2peak) and hyperlipidaemia (LDL levels), which are important determinants of metabolic health.	https://www.nature.com/articles/s41598-022-15678-6#citeas	Willmer, T., Oosthuizen, A., Dias, S. et al. A pilot investigation of genetic and epigenetic variation of FKBP5 and response to exercise intervention in African women with obesity. Sci Rep 12, 11771 (2022). https://doi.org/10.1038/s41598-022-15678-6
24	Effects of Aerobic and Resistance Training on Circulating Micro-RNA Expression Profile in Subjects With Type 2 Diabetes	24	Twenty-four patients with T2DM randomized to AER or RES training protocols	Verona, Italy	aerobic and strength training	The study subjects were randomly selected to be represen tative of a larger cohort of 40 sedentary individuals with T2DM included in the RAED2 Trial, a randomized controlled trial conducted at the University of Verona between 2009 and 2011 investigating the metabolic effects of different exercise training programs in T2DM.	The baseline and post-training levels of 179 c-miRNAs were initially measured by RT-PCR in 6 individuals (NAER =3; NRES = 3). C-miRNAs exhibiting $40% fold change variation and/or nominal significance from baseline were measured in the whole group.	The human serum/plasma focus c-mirRNA PCR panel (Exiqon) was applied, including primers for 179 c-mirRNAs and the Spike-in controls. The panel included: (i) primers for 20 miRNAs, which were selected in the previous screening phase according to Cq #35 and at least one of the followings: fold change $40% (log2-fold change . |0.5|) and/or nominal significance.	Nineteen c-miRNAs were eventually assessed in the whole group. Compared with baseline, the post-training levels of miR-423-3p, miR-451a, and miR-766-3p were significantly up-regulated, irrespective of exercise type (P < 0.0026; 0.05/19), and targeted upstream pathways relevant to fatty acids biosynthesis and metabolic regulation.	Effects of Aerobic and Resistance Training on Circulating Micro-RNA Expression Profile in Subjects With Type 2 Diabetes - PubMed	Olioso D, Dauriz M, Bacchi E, Negri C, Santi L, Bonora E, Moghetti P. Effects of Aerobic and Resistance Training on Circulating Micro-RNA Expression Profile in Subjects With Type 2 Diabetes. J Clin Endocrinol Metab. 2019 Apr 1;104(4):1119-1130. doi: 10.1210/jc.2018-01820. PMID: 30445461.
25	Resistance Training Modulates the Humoral Inflammatory (but Not the DNA Methylation) Profile of Diabetic Older Adults Using Metformin	22	22 male and female older adults (68.2 ± 5.3 years), of whom 13 had con trolled T2DM (D) under metformin	Brasilia, Brazil	Resistence training	we enrolled 22 male and female older adults (68.2 ± 5.3 years), of whom 13 had con trolled T2DM (D) under metformin use and 9 were nondia betics (ND). All subjects underwent a neuromuscular circuit (8 exercises in 40 min, with each exercise performed in 3 sets of 40 s each and a 20-s interval between repetitions).	The inflammatory profile of patients was determined with the serum samples previously stored, thawed on ice bath. Cytokine assessments were performed by flow cytom etry (FACS Verse model; BD Biosciences, San Jose, CA, USA), us ing the Human Th1/Th2 cytokine Kit. DNA extraction was performed using the Qiagen kit (QIAamp® DNA Blood Mini Kit, QIAGEN, Germany), following the manufacturer’s guidelines.	The main results consisted of a significant difference between groups for baseline circulating IL-10, with a higher concentration in group D compared to group ND. It was also observed that physical exercise allows concentrations in group D to match the readings among ND individuals. An increase in IL-6 concentration with intervention was also observed in group D. No effect was observed in total D…	There was a significant difference between groups in terms of glycaemia values, whereas DNA methylation scores and other characteristics did not differ at study on set. Only IL-10 showed a significant difference across groups at baseline, with increased concentration in group D compared to ND. Postintervention comparisons showed that the difference noticed on baseline vanished, and differences in…	Resistance Training Modulates the Humoral Inflammatory (but Not the DNA Methylation) Profile of Diabetic Older Adults Using Metformin - PubMed	Morais Junior GS, Souza VC, Machado-Silva W, Henriques AD, Avelar GG, Perez DIV, Lima RM, Silva RJS, Brito CJ, Nóbrega OT. Resistance Training Modulates the Humoral Inflammatory (but Not the DNA Methylation) Profile of Diabetic Older Adults Using Metformin. Neuroimmunomodulation. 2019;26(4):208-216. doi: 10.1159/000502746. Epub 2019 Sep 25. PMID: 31553998.
26	Exercise and epigenetic ages in older adults with myeloid malignancies	20	We included 20 patients (mean age: 72 years, range 62–80)	New York, United States of America	Streght training	We enrolled older patients with myeloid malignancies to a single-arm pilot study testing a mobile health (mHealth) exercise intervention that combines an exercise program (EXCAP©®) with a mobile application over 2 cycles of chemotherapy (8–12 weeks).	Compared to those who had an increase in steps≤median from baseline to post-intervention, patients who had an increase in steps>median showed a greater decrease in DNAm age	After an 8-week exercise intervention in older patients with myeloid malignancies, we found that DNAm age wasn´t change.	We showed that after a mhealth exercise intervention (over two cycles of treatment or approximately 8–12 weeks), DNAm age measured via GrimAge and PhenoAge were stable from baseline to post-intervention. Nevertheless, from baseline to postintervention, decreases in accelerated GrimAge, accelerated PhenoAge, DunedinPACE, were correlated with increase in both distance walked on 6MWT and in grip str…	https://doi.org/10.1186/s40001-023-01145-z	Loh, K., Sanapala, C., Jensen-Battaglia, M. et al. Exercise and epigenetic ages in older adults with myeloid malignancies. Eur J Med Res 28, 180 (2023). https://doi.org/10.1186/s40001-023-01145-z
27	Epigenetic Analysis of the Dopamine Transporter Gene DAT1 with a Focus on Personality Traits in Athletes	395	The study group included 163 athletes, and the control group consisted of 232 non-athletes	Poland	Streght training	The study group included 163 athletes, and the control group consisted of 232 nonathletes. Table 4 shows the mean age of each group and the percentage of females and males. All participants were European, to reduce the possibility of genetic admixture and overcome potential population stratification problems.	The total methylation and the number of methylated islands in the promoter region of the DAT1 gene are higher in the study group. Pearson’s linear correlation between the total methylation, the number of methylated islands and the NEO-FFI shows significant results for the Extraversion and Agreeability scales.	In this study, we analyzed the association between methylation in the DAT1 promoter region and personality traits measured by the NEO-FFI in a group of athletes and controls. The obtained results show several significant differences between the studied groups of subjects. The Extraversion scale and the Conscientiousness scale results of the NEO-FFI are significantly higher in the group of athlete…	Differences in methylation levels at individual sites (islands) of the DAT1 promoter were observed when analyzing the methylation status of individual CpG sites (Table 1, Figure 1). Of the 33 CpG sites, 18 showed significantly higher levels of methylation in athletes. The analysis of the total methylation of DAT1 showed a statistically significant increase in the number of total methylated CpG is…	https://www.mdpi.com/1422-0067/24/10/8931	Humińska-Lisowska K, Chmielowiec K, Strońska-Pluta A, Chmielowiec J, Suchanecka A, Masiak J, Michałowska-Sawczyn M, Boroń A, Cięszczyk P, Grzywacz A. Epigenetic Analysis of the Dopamine Transporter Gene DAT1 with a Focus on Personality Traits in Athletes. International Journal of Molecular Sciences. 2023; 24(10):8931.
28	Two weeks of high-intensity interval training increases skeletal musclemitochondrial respiration via complex-speciﬁc remodeling in sedentary humans	15	targeting sedentary adults aged 18 to 45 with a normal weight (BMI between 18 and 25 kg/m²).	United States	HIIT	Seven sessions of HIIT over 14 days, targeting sedentary adults aged 18 to 45 with a normal weight (BMI between 18 and 25 kg/m²).	The study examined changes in gene expression related to mitochondrial respiration, particularly focusing on complex I remodeling. Transcripts that increased with HIIT indicated several gene sets associated with mitochondrial respiration, while those that decreased were linked to DNA and chromatin remodeling.	Increased mitochondrial respiration per protein for various substrates (lipids, complex I, complex I + II, and complex II). Changes in protein abundance related to mitochondrial function and autophagy. Activation of transcriptional regulation pathways that enhance mitochondrial protein quality.	HIIT significantly improved mitochondrial respiration within two weeks, enhancing the capacity for substrate oxidation. There was a notable increase in the respiratory function associated with specific mitochondrial complexes. The study concluded that early adaptations to aerobic training involve increased mitochondrial protein quality driven by improved respiration and transcriptional patterns r…	https://doi.org/10.1152/japplphysiol.00467.2022	Batterson, P. M., McGowan, E., Stierwalt, H. D., Ehrlicher, S. E., Newsom, S. A., & Robinson, M. M. (2023). Two weeks of high-intensity interval training increases skeletal muscle mitochondrial respiration via complex-specific remodeling in sedentary humans. Journal of Applied Physiology, 134(2), 339-355. https://doi.org/10.1152/japplphysiol.00467.2022

## Sheet: Nutrition
	Title	n	Characteristics of population	Country	Type of Diet	Parameters of Diet	Epigenetic variation	Epigenetic Mechanism	Results	Link /DOI	Reference
1	Traditional Korean diet high in one-carbon nutrients increases global DNA methylation: implication for epigenetic diet	52	women	Korea	K diet Traditional Korean Diet Control Diet	Traditional Korean diet (K-diet), high in plant foods and low in calories and animal fat. A control diet, similar to the diet currently consumed in Korea Diets provided to all subjects alternately for 4 weeks with a 4-week washout period	DNA methylation analysis	Global DNA methylation Levels of methyltetrahydrofolate and L-homocysteine	The K-diet group consumed more folate (669.9 ± 6.7 µg vs. 502.7 ± 3.0, p < 0.001), B6, B12, serine, and choline, and less methionine (992.6 ± 63 vs. 1048.3 mg ± 34.1, p < 0.0001) than the control group did. In the K-diet group, the increment of plasma 5-methyltetrahydrofolate (0.08 µg/mL ± 0.11 vs 0.02 ± 0.10, p < 0.009) and decrement of L-homocysteine (− 70.7 ± 85.0 vs − 39.3 ± 69.4, p < 0.0168)…	https://link.springer.com/article/10.1007/s00394-024-03442-7	Chun, S., Kim, M. J., Shin, P. K., Park, S. J., Yang, H. J., Kim, J. H., Lee, K. H., Hong, M., Kwon, D. Y., Friso, S., Lee, H. J., Kim, M. S., & Choi, S. W. (2024). Traditional Korean diet high in one-carbon nutrients increases global DNA methylation: implication for epigenetic diet. European Journal of Nutrition, 63(7), 2511–2519. https://doi.org/10.1007/S00394-024-03442-7/METRICS
2	Essential Nutrients, Added Sugar Intake, and Epigenetic Age in Midlife Black and White Women	342	women, mean age 39.2, 171 black, 171 white	USA	Alternative Mediterranean Diet [aMED], Alternate Healthy Eating Index [AHEI] anti-inflammatory, anti-oxidant rich diet	Diet quality scores of established nutrient indices (Alternate Mediterranean Diet [aMED], Alternate Healthy Eating Index [AHEI]–2010); scores for a novel, a priori–developed Epigenetic Nutrient Index [ENI]; and mean added sugar intake amounts were derived from 3-day food records.	DNA methylation analysis	Epigenetic age of DNAm	All dietary exposures were statistically and significantly associated with GrimAge2 in the hypothesized, anticipated direction, indicating that healthier diets were associated with decelerated epigenetic aging . In fully adjusted models, aMED (β, −0.41; 95% CI, −0.69 to −0.13), AHEI-2010 (β, −0.05; 95% CI, −0.08 to −0.01), and ENI (β, −0.17; 95% CI, −0.29 to −0.06) scores, and added sugar intake …	doi:10.1001/jamanetworkopen.2024.22749	Chiu, D. T., Hamlat, E. J., Zhang, J., Epel, E. S., & Laraia, B. A. (2024). Essential nutrients, added sugar intake, and epigenetic age in midlife Black and White women: NIMHD Social Epigenomics Program. JAMA Network Open, 7(7), e2422749. https://doi.org/10.1001/jamanetworkopen.2024.22749
3	DNA methylation-based biomarkers of aging were slowed down in a two-year diet and physical activity intervention trial: the DAMA study	219	women from the "Diet, Physical Activity, and Mammography" (DAMA) study	Italy	Higher consumption of fruits and vegetables.	Higher consumption of fruits and vegetables. Higher consumption of processed meals.	DNA methylation analysis	Epigenetic Age of DNAm	Women who participated in the dietary intervention had a significant slowing of the DNAmGrimAge clock, whereas increasing physical activity led to a significant reduction of SEMs in crucial cancer-related pathways. Our study provides strong evidence of a causal association between lifestyle modification and slowing down of DNAm aging biomarkers. This randomized trial elucidates the causal relatio…	https://doi.org/10.1111/acel.13439	Fiorito, G., Cain, S., Palli, D., Bendinelli, B., Saieva, C., Ermini, I., Valentini, V., Assedi, M., Rizzolo, P., Ambrogetti, D., Ottini, L., & Masala, G. (2021). DNA methylation-based biomarkers of aging were slowed down in a two-year diet and physical activity intervention trial: The DAMA study. Aging Cell. https://doi.org/10.1111/acel.13439
4	Higher diet quality relates to decelerated epigenetic aging	1995	mean age: 67 years 55% women	USA	DASH	A validated 126-item semiquantitative FFQ (14) was used to assess habitual dietary intake. Participants completed the FFQ at the eighth examination (baseline) to report their habitual consumption of each food item during the past year.	DNA methylation	Epigenetic age acceleration	A higher DASH score was associated with lower levels of DunedinPoAm (β = −0.05; SE = 0.02; P = 0.007), GrimAA (β = −0.09; SE = 0.02; P < 0.001), and PhenoAA (β = −0.07; SE = 0.02; P = 0.001). All 3 epigenetic measures mediated the association between the DASH score and all-cause mortality, with mean proportions of 22.1% for DunedinPoAm (Pmediation = 0.04), 45.1% for GrimAA (Pmediation = 0.001), a…	DOI: 10.1093/ajcn/nqab201	Kim.Y, Huan, T., Joehanes, R., McKeown, N., Horvath, S., Levy, D., Ma, J.(2022). Higher diet quality relates to decelerated epigenetic aging. American Journal of Clinical Nutrition,115 (1), 163-170.
5	Lifestyle weight-loss intervetion may attenuate methylation aging: the CENTRAL MRI randomized controlled trial	120	participants with abdominal obesity or dislipidemia	USA	Hypocaloric diet	LF diet MED/LC diet Additional moderate physical activity intervention LF and PA LC and PA	DNA methylation	mAging	After 18-month weight-loss lifestyle intervention, mAge remained signifcantly correlated with chronological age (r=0.94, p=1.5×10–55). mAging occurred, with no diference between lifestyle intervention groups (∆=0.9±1.9 years in MED/LC vs. ∆=1.3±1.9 years in LF; p=0.2); however, we observed a mAging attenuation in successful weight losers (>5% weight loss) vs. weight-loss failures ( ∆=0.6 years vs…	https://doi.org/10.1186/s13148-021-01038-0	Yaskolka Meir, A., Keller, M., Bernhart, S. H., Rinott, E., Tsaban, G., Zelicha, H., Kaplan, A., Schwarzfuchs, D., Shelef, I., Gepner, Y., Li, J., Lin, Y., Blüher, M., Ceglarek, U., Stumvoll, M., Stadler, P. F., Liang, L., Stampfer, M. J., Kovacs, P., & Shai, I. (2021). Lifestyle weight-loss intervention may attenuate methylation aging: The CENTRAL MRI randomized controlled trial. Clinical Epigen…
6	A polyphenol-rich green Mediterranean diet enhances epigenetic regulatory potential: the DIRECT PLUS randomized controlled trial	260	BMI = 31.2 kg/m2, age = 5 years	Germany	Mediterranean Diet (MED) Reduced in red meat, rich in polyphenols (Green-MED) Healthy dietary Guidelines (HDG)	18-month lifestyle intervention, which compares healthy dietary guidelines (HDG) with a Mediterranean diet (MED) and a Mediterranean diet especially enriched in polyphenols (green-MED)	DNA methylation and mRNA expression	A total of 1573 differentially methylated regions (DMRs; false discovery rate (FDR) < 5 %) were found in the green-MED compared to the MED (177) and HDG (377) diet participants. This corresponded to 1753 differentially expressed genes (DEGs; FDR < 5 %) in the green-MED intervention compared to MED (7) and HDG (738)	At baseline, none of the three intervention groups differed signifi­cantly with respect to blood methylation status. We annotated the 1573 DMRs in the green-MED intervention to 1304 unique genes, which included 1392 hypo-methylated (1179 unique genes) and 181 (145 unique genes) hyper-methylated DMRs. In contrast, the HDG intervention exhibited 348 hypo-methylated (291 unique genes) and 29 hyper-m…	https://doi.org/10.1016/J.METABOL.2023.155594	Hoffmann, A., Meir, A. Y., Hagemann, T., Czechowski, P., Müller, L., Engelmann, B., Haange, S. B., Rolle-Kampczyk, U., Tsaban, G., Zelicha, H., Rinott, E., Kaplan, A., Shelef, I., Stumvoll, M., Blüher, M., Liang, L., Ceglarek, U., Isermann, B., von Bergen, M., … Shai, I. (2023). A polyphenol-rich green Mediterranean diet enhances epigenetic regulatory potential: the DIRECT PLUS randomized control…
7	One-year Mediterranean diet promotes epigenetic rejuvenation with country- and sex-specific effects: a pilot study from the NU-AGE project	120 (healthy older adults)	60 Italians, 60 Poles, between 65 and 79 years of age	Italy and Poland	Mediterranean diet modified for the needs of people over 65 years of age.	Índice NU-AGE para evaluar la adherencia a la dieta.	Epigenetic age acceleration (AA) measured with AgeAccel, IEAA and EEAA.	DNA methylation.	A trend toward epigenetic rejuvenation was observed after one year of intervention with the Mediterranean Diet, especially in Polish women and in individuals with an older epigenetic age at baseline. Small effect alleles were identified in genes related to energy metabolism, cell cycle and immune function.	10.1007/s11357-019-00149-0	Gensous, N., Garagnani, P., Santoro, A., Giuliani, C., Ostan, R., Fabbri, C., Milazzo, M., Gentilini, D., di Blasio, A. M., Pietruszka, B., Madej, D., Bialecka-Debek, A., Brzozowska, A., Franceschi, C., & Bacalini, M. G. (2020). One-year Mediterranean diet promotes epigenetic rejuvenation with country- and sex-specific effects: a pilot study from the NU-AGE project. GeroScience, 42(2), 687–701. h…
8	Impact of Maternal Mediterranean-Type Diet Adherence on Microbiota Composition and Epigenetic Programming of Offspring	33 (pregnant women)	Ethnic diversity: Filipino, Native Hawaiian, Japanese and non-Hispanic White.	United States (Hawaii)	Mediterranean Diet	Alternative Mediterranean diet (aMED) score based on a validated food frequency questionnaire.	DNA methylation in cord blood and placental tissue.	DNA methylation.	A beneficial effect of adherence to a Mediterranean diet on fetal development in utero was identified. Differentially methylated regions were found in genes such as NCK2, SNED1, MTERF4, TNXB, HLA-DPB, BAG6 and LMO3. A trend towards a higher abundance of Pasteurellaceae and Bacteroidaceae was observed in the meconium of neonates whose mothers had a high adherence to the Mediterranean diet.	10.3390/nu16010047	Sasaki, T., Kawamura, M., Okuno, C., Lau, K., Riel, J., Lee, M. J., & Miller, C. (2023). Impact of Maternal Mediterranean-Type Diet Adherence on Microbiota Composition and Epigenetic Programming of Offspring. Nutrients, 16(1), 47. https://doi.org/10.3390/nu16010047
9	The Effect of a Very-Low-Calorie Diet (VLCD) vs. a Moderate Energy Deficit Diet in Obese Women with Polycystic Ovary Syndrome (PCOS)—A Randomised Controlled Trial	40 obese women with PCOS	Women diagnosed with polycystic ovary syndrome, eligible for dietary intervention.	Not specified	Very-Low-Calorie Diet (VLCD) compared to a conventional moderate energy deficit diet.	VLCD group received significantly lower caloric intake compared to the moderate energy deficit group over the same period.	The study did not explicitly measure epigenetic variations but assessed metabolic markers that could be influenced by epigenetic mechanisms.	Improvements in metabolic parameters such as free androgen index and sex-hormone-binding globulin suggest potential epigenetic influences on hormonal regulation.	The VLCD group experienced greater weight loss (-10.9% vs. -3.9%) and significant improvements in hyperandrogenemia and metabolic parameters compared to the moderate energy deficit group, indicating the VLCD's effectiveness in managing PCOS symptoms.	10.3390/nu15183872	Deshmukh, H., Papageorgiou, M., Wells, L., Akbar, S., Strudwick, T., Deshmukh, K., Vitale, S. G., Rigby, A., Vince, R. V., Reid, M., & Sathyapalan, T. (2023). The Effect of a Very-Low-Calorie Diet (VLCD) vs. a Moderate Energy Deficit Diet in Obese Women with Polycystic Ovary Syndrome (PCOS)-A Randomised Controlled Trial. Nutrients, 15(18), 3872. https://doi.org/10.3390/nu15183872
10	Effects of a high protein/low carbohydrate low-calorie diet versus a standard low-calorie diet on anthropometric parameters and cardiovascular risk factors, role of polymorphism rs3123554 in the cannabinoid receptor gene type 2 (CB2R)	120 subjects randomly selected from the intervention group of the NU-AGE project.	60 subjects from Italy and 60 from Poland, aged between 65 and 79 years, lived independently and without dementia and No major chronic diseases for at least 2 years (cancer, serious organ diseases).	Italy (Mediterranean country) and Poland (non-Mediterranean country).	Mediterranean diet adapted to the nutritional needs of people over 65 years of age.	The diet was based on the principles of the Mediterranean diet, with a high intake of fruits, vegetables, legumes, whole grains, fish and olive oil, It was adapted to meet the specific nutritional needs of the elderly, with a higher protein and calcium content, and Adherence to the diet was assessed using 7-day food records and a NU-AGE index scoring system.	Epigenetic age was assessed using the Horvath clock, and three measures of epigenetic age acceleration (EA) were calculated: AgeAccel, IEAA (intrinsic acceleration of epigenetic age) and EEAA (extrinsic acceleration of epigenetic age).	The Mediterranean diet can modulate DNA methylation, a key epigenetic mechanism that influences gene expression.	The Mediterranean diet may promote epigenetic rejuvenation in the elderly, but its effect depends on several factors, such as country of origin, sex and individual epigenetic profile.	https://www.cochranelibrary.com/central/doi/10.1002/central/CN-02052286/full?highlightAbstract=genetic%7Ccalori%7Cgenet%7Clow%7Ccalorie%7Cdiet	Primo, D., Izaola, O., & de Luis, D. (2020). Effects of a high protein/low carbohydrate low-calorie diet versus a standard low-calorie diet on anthropometric parameters and cardiovascular risk factors, role of polymorphism rs3123554 in the cannabinoid receptor gene type 2 (CB2R). Efectos de una dieta hipocalórica rica en proteína/baja de hidratos de carbono vs. una estándar sobre los parámetros a…
11	Influence of a 3-month low-calorie Mediterranean diet compared to the vegetarian diet on human gut microbiota and SCFA: the CARDIVEG Study	23	Clinically healthy Caucasian subjects,16 women and 7 men; mean age 58.6 ± 9.8 years	Italy	Mediterranean Diet (MD) and Vegetarian Diet (VD)	The MD was characterized by the consumption of all food groups, including meat and meat products, poultry and fish. The VD was characterized by abstinence to consume meat and meat products, poultry, fish, seafood and flesh from any other animal, but included eggs and dairy products.	The study did not measure epigenetic variations	Not specified	Small changes in the composition of the microbiota were observed Low-calorie mediterranean diet changed the abundance of Enterorhabdus, Lachnoclostridium and Parabacteroides, while vegetarian diet afected the abundance of Anaerostipes, Streptococcus, Clostridium sensu stricto, and Odoribacter.	https://www.cochranelibrary.com/central/doi/10.1002/central/CN-01964506/full?highlightAbstract=genetic%7Ccalori%7Cgenet%7Clow%7Ccalorie%7Cdiet	Pagliai, G., Russo, E., Niccolai, E., Dinu, M., Di Pilato, V., Magrini, A., Bartolucci, G., Baldi, S., Menicatti, M., Giusti, B., Marcucci, R., Rossolini, G. M., Casini, A., Sofi, F., & Amedei, A. (2020). Influence of a 3-month low-calorie Mediterranean diet compared to the vegetarian diet on human gut microbiota and SCFA: the CARDIVEG Study. European journal of nutrition, 59(5), 2011–2024. https…
12	The effect of very-low-calorie diet on mRNA expression of inflammation-related genes in subcutaneous adipose tissue and peripheral monocytes of obese patients with type 2 diabetes mellitus	35	Twelve obese females with T2DM, 8 obese nondiabetic females (OB) and 15 healthy age-matched females.	Not specified	Very low calorie diet	low calorie diet and very low calorie diet (VLCD)	Genetic expression	mRNA expression of 39 genes in sc adipose tissue (SCAT) and PM	T2DM and OB groups: mRNA expression of macrophage antigen CD68 and proinflammatory chemokines nd other proinflammatory receptors T2DM group: decreased mRNA expression of up-regulated CCRs in PM and chemokines	https://www.cochranelibrary.com/central/doi/10.1002/central/CN-00787395/full?highlightAbstract=genetic%7Ccalori%7Cgenet%7Clow%7Ccalorie%7Cdiet	Mraz, M., Lacinova, Z., Drapalova, J., Haluzikova, D., Horinek, A., Matoulek, M., Trachta, P., Kavalkova, P., Svacina, S., & Haluzik, M. (2011). The effect of very-low-calorie diet on mRNA expression of inflammation-related genes in subcutaneous adipose tissue and peripheral monocytes of obese patients with type 2 diabetes mellitus. The Journal of clinical endocrinology and metabolism, 96(4), E60…
13	Transcriptome profiling from adipose tissue during a low-calorie diet reveals predictors of weight and glycemic outcomes in obese, nondiabetic subjects	938	Overweight or obese nondiabetic subjects	Netherlands, Denmark, United Kingdom, Greece, Bulgaria, Germany, Spain, and Czech Republic	Low calorie diet (LCD)	LCD provided 800 kcal/d with the use of a meal-replacement product, participants could also eat ≤400 g vegetables/d	Gene expression changes	log2 fold-change expression,downregulation and upregulation	1173 genes differentially expressed were identified, 350 were significantly associated with changes in BMI and 33 were associated with changes in Matsuda index Most of these genes were downregulated during this dietary intervention , except 5 genes that were upregulated	https://www.cochranelibrary.com/central/doi/10.1002/central/CN-01412941/full?highlightAbstract=genetic%7Ccalori%7Cgenet%7Clow%7Ccalorie%7Cdiet	Armenise, C., Lefebvre, G., Carayol, J., Bonnel, S., Bolton, J., Di Cara, A., Gheldof, N., Descombes, P., Langin, D., Saris, W. H., Astrup, A., Hager, J., Viguerie, N., & Valsesia, A. (2017). Transcriptome profiling from adipose tissue during a low-calorie diet reveals predictors of weight and glycemic outcomes in obese, nondiabetic subjects. The American journal of clinical nutrition, 106(3), 73…
14	Leptin gene polymorphism (rs 7799039;G2548A) is associated with changes in lipid profile during a partial meal-replacement hypocaloric diet	122	Obese subjects, body mass index ≥35 kg/m2, mean age: 59.4 years	Spain	Hypocaloric partial meal replacement (pMR) diet.	Two commercial meal replacement formulas were used. The macronutrient composition was: 25% protein, 17% lipids and 59% carbohydrates for the usual diet and 31% protein, 23% lipids and 42% carbohydrates for the hyperprotein formula.	The leptin gene polymorphism rs7799039 (G2548A) was analyzed. Subjects with the A allele showed a greater reduction in HDL cholesterol levels and a greater reduction in triglyceride levels compared to subjects with the GG genotype.	involved is DNA methylation. Specifically, the rs7799039 polymorphism in the promoter region of the leptin gene (LEP) was analyzed.	Only subjects without an A allele showed a significant improvement in triglycerides.Further studies are needed to fully understand how the rs7799039 variant and DNA methylation in the LEP gene influence the response to dietary interventions.	https://www.cochranelibrary.com/central/doi/10.1002/central/CN-02176362/full?highlightAbstract=genetic%7Ccalori%7Cgenet%7Clow%7Ccalorie%7Cdiet	Primo, D., Izaola, O., & de Luis, D. (2021). Leptin gene polymorphism (rs 7799039;G2548A) is associated with changes in lipid profile during a partial meal-replacement hypocaloric diet. Journal of human nutrition and dietetics : the official journal of the British Dietetic Association, 34(2), 456–463. https://doi.org/10.1111/jhn.12809
15	Influence of rs670 variant of APOA1 gene on serum HDL response to an enriched-polyunsaturated vs. an enriched-monounsaturated fat hypocaloric diet	360	Caucasian obese, two groups, aged between 25 to 65 years, BMI≥ 30 kg/m2	Spain	Enriched-polyunsaturated fat (diet P) and enriched-monounsaturated fat hypocaloric diet (diet M) during 12 weeks	Hypocaloric diet rich in polyunsaturated fats (PUFA): 45.7% carbohydrates, 34.4% lipids, and 19.9% proteins Hypocaloric diet rich in monounsaturated fats: 46.6% carbohydrates, 34.1% lipids, and 19.2% proteins.	The study did not measure epigenetic variations	Not specified	s670 polymorphism in the ApoA1 gene is associated with changes in plasma concentrations of HDL cholesterol and LDL cholesterol	https://www.cochranelibrary.com/central/doi/10.1002/central/CN-02006102/full?highlightAbstract=genetic%7Ccalori%7Cgenet%7Clow%7Ccalorie%7Cdiet	de Luis Román, D. A., Izaola Jáuregui, O., Primo, D., & Aller, R. (2019). Influencia de la variante rs670 del gen APOA1 en la respuesta HDL sérica a una dieta hipocalórica enriquecida con grasas poliinsaturadas frente a una enriquecida con grasas monoinsaturadas [Influence of rs670 variant of APOA1 gene on serum HDL response to an enriched-polyunsaturated vs. an enriched-monounsaturated fat hypoc…
16	A calorie-restricted diet enriched with tree nuts and peanuts reduces the expression of CX3CR1 in peripheral blood mononuclear cells in patients with coronary artery disease	70	Overweight or obese stable subjects, body mass index (BMI) ≥25 kg/m2, age between 35 and 75 years, having at least one cardiovascular risk	Italy	Nut-free calorie-restricted diet t(CRD) and CRD enriched with mixed nuts (CRDEN)	CRD: 25% of energy deficit CRDEN: 39-60 g/d of mixed nuts (unsalted pistachios, almonds, and peanuts)	Gene expression	Reduced gene expresion	A significant reduction in expression of CX3CR1 and a tendency to lower expression of TLR4 in peripheral blood mononuclear cells (PBMCs was observed in the CRDEN group at the end of the study compared to the CRD group	https://www.cochranelibrary.com/central/doi/10.1002/central/CN-02346884/full?highlightAbstract=genetic%7Ccalori%7Cgenet%7Clow%7Ccalorie%7Cdiet	Ghanavati, M., & Nasrollahzadeh, J. (2023). A calorie-restricted diet enriched with tree nuts and peanuts reduces the expression of CX3CR1 in peripheral blood mononuclear cells in patients with coronary artery disease. International journal for vitamin and nutrition research. Internationale Zeitschrift fur Vitamin- und Ernahrungsforschung. Journal international de vitaminologie et de nutrition, 9…
17	Effects of a High-Protein/Low-Carbohydrate Diet versus a Standard Hypocaloric Diet on Weight and Cardiovascular Risk Factors: role of a Genetic Variation in the rs9939609 FTO Gene Variant	195	A total of 195 obese subjects, The mean age was 50.4 ± 10.1 years and mean BMI was 35.4 ± 6.9, The sex distribution was 58 males (29.8%) and 137 females (70.2%).	Spain	High-protein/low-carbohydrate diet (HP diet): 1050 kcal/day, with 33% carbohydrate (86.1 g/day), 33% fat (39.0 g/day), and 34% protein (88.6 g/day). Standard hypocaloric protein diet (diet S): 1093 kcal/day, with 53% carbohydrate (144.3 g/day), 27% fat (32.6 g/day) and 20% protein (55.6 g/day).	Both diets were administered for 9 months and Adherence to the diets was assessed every 7 days by a telephone call by a dietitian to improve compliance with caloric restriction and macronutrient distribution.	The study focused on the rs9939609 polymorphism of the FTO gene, which has been associated with obesity.	Not specified	HP diet helped in both genotype groups, glucose, insulin levels, homeostasis model assessment of insulin resistance (HOMA-IR), total cholesterol, triglycerides and low-density lipoprotein (LDL) decreased. S diet made total cholesterol and LDL decreased.	https://www.cochranelibrary.com/central/doi/10.1002/central/CN-01161637/full?highlightAbstract=genetic%7Ccalori%7Cgenet%7Clow%7Ccalorie%7Cdiet	de Luis, D. A., Aller, R., Izaola, O., Primo, D., Urdiales, S., & Romero, E. (2015). Effects of a High-Protein/Low-Carbohydrate Diet versus a Standard Hypocaloric Diet on Weight and Cardiovascular Risk Factors: Role of a Genetic Variation in the rs9939609 FTO Gene Variant. Journal of nutrigenetics and nutrigenomics, 8(3), 128–136. https://doi.org/10.1159/000441142
18	A circadian rhythm-related MTNR1B genetic variant (rs10830963) modulate body weight change and insulin resistance after 9 months of a high protein/low carbohydrate vs a standard hypocaloric diet	270	Obese subjects, body mass index ≥30 kg/m2 and aged 18 to 70 years	Not specified	HP: a high protein/low carbohydrate Diet S: a standard severe hypocaloric diets	HP: 1050 cal/day, 33% of fats (39.0 g/day), 33% of carbohydrates (86.1 g/day) and 34% of proteins (88.6 g/day) Diet S: 1093 cal/day, 27% fats (32.6 g), 53% carbohydrates (144.3 g/day), and 20% proteins (55.6 g/day)	MTNR1B gene polymorphism (rs10830963) Variants studied: CC (non-G allele carriers) vs CG + GG (G allele carriers)	MTNR1B gene is involved in melatonin signaling The rs10830963 variant appears to influence metabolic response to dietary intervention	Improvement of adiposity parameters was higher in non-G allele carriers than G allele carrier, relationship of rs10830963 variant of MTNR1B gene with these changes	https://www.cochranelibrary.com/central/doi/10.1002/central/CN-02087156/full?highlightAbstract=genetic%7Ccalori%7Cgenet%7Clow%7Ccalorie%7Cdiet	de Luis, D. A., Izaola, O., Primo, D., & Aller, R. (2020). A circadian rhythm-related MTNR1B genetic variant (rs10830963) modulate body weight change and insulin resistance after 9 months of a high protein/low carbohydrate vs a standard hypocaloric diet. Journal of diabetes and its complications, 34(4), 107534. https://doi.org/10.1016/j.jdiacomp.2020.107534
19	Effect of -55CT Polymorphism of UCP3 on Insulin Resistance and Cardiovascular Risk Factors after a High Protein/Low Carbohydrate versus a Standard Hypocaloric Diet	283	Obese subjects	Not specified	Diet HP: high protein/low carbohydrate Diet S: standard diet	Both diets were 1,000 kcal/day Specific macronutrient distributions not provided	UCP3 promoter polymorphism (-55C->T) (rs1800849) Variants studied: CC (wild type/non-T carriers) vs T carriers	UCP3 gene is involved in uncoupling protein 3 expression The -55C->T variant appears to influence metabolic response to dietary intervention C/C genotype is associated with increased BMI	Weight improvement was higher in non-T carriers. With both diets and only in wild genotype , total cholesterol, and low density lipoprotein (LDL) cholesterol decreased	https://www.cochranelibrary.com/central/doi/10.1002/central/CN-01167237/full?highlightAbstract=genetic%7Ccalori%7Cgenet%7Clow%7Ccalorie%7Cdiet	de Luis, D. A., Aller, R., Izaola, O., & Romero, E. (2016). Effect of -55CT Polymorphism of UCP3 on Insulin Resistance and Cardiovascular Risk Factors after a High Protein/Low Carbohydrate versus a Standard Hypocaloric Diet. Annals of nutrition & metabolism, 68(3), 157–163. https://doi.org/10.1159/000444150
20	Soluble CD163 is associated with CD163 mRNA expression in adipose tissue and with insulin sensitivity in steady-state condition but not in response to calorie restriction	69	Two cohorts Cohort 1: 42 women with a wide range of body mass index 17–48 kg/m2 Cohort 2: 27 obese women who followed a dietary intervention and a weight-stabilization period.	Not specified	Very low calorie diet	Not specified	CD163 mRNA expression CD68 mRNA expression TACE (TNF-α-converting enzyme) TIMP3 (tissue inhibitor of metalloproteinase)	Focused on gene expression in adipose tissue CD163 shedding mechanisms (TACE and TIMP3) Expression in both subcutaneous and visceral adipose tissue	Cohort 1: mRNA expression of CD163 and CD68 in sc and visceral (visc) AT Cohort 2: mRNA expressions of CD163, CD68, and CD163-shedding factors [TNF-α-converting enzyme (TACE) and tissue inhibitor of metalloproteinase (TIMP3)] in sc AT	https://www.cochranelibrary.com/central/doi/10.1002/central/CN-01119108/full?highlightAbstract=genetic%7Ccalori%7Cgenet%7Clow%7Ccalorie%7Cdiet	Kračmerová, J., Rossmeislová, L., Kováčová, Z., Klimčáková, E., Polák, J., Tencerová, M., Mališová, L., Štich, V., Langin, D., & Šiklová, M. (2014). Soluble CD163 is associated with CD163 mRNA expression in adipose tissue and with insulin sensitivity in steady-state condition but not in response to calorie restriction. The Journal of clinical endocrinology and metabolism, 99(3), E528–E535. https:…
21	Distinct lipid profiles predict improved glycemic control in obese, nondiabetic patients after a low-caloric diet intervention: the Diet, Obesity and Genes randomized trial	383	Obese, nondiabetic subjects, BMI range: 27-45 kg/m2	8 european countries	Low calorie diet (LCD)	Range of calories/day: 800-1000 Diets with a high or low content of protein and a high or low glycemic index or a control diet according to local food customs	Gene expression	Leptin gene expression in adipose tissue biopsies	A significant downregulation of leptin expression in responders was observed and there were no differences in leptin production or sensitivity. Leptin is downregulated after weight loss	https://www.cochranelibrary.com/central/doi/10.1002/central/CN-01208855/full?highlightAbstract=genetic%7Ccalori%7Cgenet%7Clow%7Ccalorie%7Cdiet	Valsesia, A., Saris, W. H., Astrup, A., Hager, J., & Masoodi, M. (2016). Distinct lipid profiles predict improved glycemic control in obese, nondiabetic patients after a low-caloric diet intervention: the Diet, Obesity and Genes randomized trial. The American journal of clinical nutrition, 104(3), 566–575. https://doi.org/10.3945/ajcn.116.137646
